# Supplementary material for: Leaving safety to visit a feeding site: is it optimal to hesitate while exposed?
Source: R Soc Open Sci. 2017 Jan 11;4(1):160910. doi: 10.1098/rsos.160910 (PMC5319356; doi:10.1098/rsos.160910)
Supplement: This material contains two files. The first collects the following figures:• Table S1: results of randomisation test• Figures S1-S11: sensitivity analyses• Figure S12: examples of fitness values generated• Figures S13-S15: effects of changing foraging site distance on summary statisticsNote that the [file rsos160910supp1.gz]

Archive with 7 entries (6 files):
- Users/Shared/code
- /Users/Shared/code/._.DS_Store
- Users/Shared/code/.DS_Store
- /Users/Shared/code/._distance_to_cover.cpp
- Users/Shared/code/distance_to_cover.cpp
- /Users/Shared/code/._mersenne_twister.h
- Users/Shared/code/mersenne_twister.h
