# Supplementary material for: Leaving safety to visit a feeding site: is it optimal to hesitate while exposed?
Source: R Soc Open Sci. 2017 Jan 11;4(1):160910. doi: 10.1098/rsos.160910 (PMC5319356; doi:10.1098/rsos.160910)
Supplement: This material contains two files. The first collects the following figures:• Table S1: results of randomisation test• Figures S1-S11: sensitivity analyses• Figure S12: examples of fitness values generated• Figures S13-S15: effects of changing foraging site distance on summary statisticsNote that the [file rsos160910supp1.gz › Users/Shared/code/distance_to_cover.cpp]

#define XMax 100
#define DMax 80
#define PredatorPresentStates 2
#define TimeSlicesConsidered 2
#define kappaMax 2
#define gammaMax 2
#define PredatorPRESENT true
#define PredatorABSENT false
#define simulationPeriods 20002 // should be "what you want" + 2, as some stats depend on action beofre, and some on action after a timepoint
#define numberIndividualsInForwardRuns 1000

#include <iostream>
#include <ctime>
#include <cmath>
#include <cstdlib>
using namespace std;
#include "mersenne_twister.h"

long double V[XMax + 1][PredatorPresentStates][DMax + 1][TimeSlicesConsidered];
long double gammaProb[gammaMax + 1];
long double kappaProb[kappaMax + 1];
int bestBehavioursMatrix[XMax + 1][DMax + 1];
int nextX;
int nextD;
bool nextPred;
int outputX[simulationPeriods];
int outputD[simulationPeriods];
int outputPred[simulationPeriods];
int outputStat[simulationPeriods];
long double meanEnergy;
long double meanProportionalDistance;
long double meanSpeedOutwards;
long double meanSpeedHomewards;
int timeForaging;
int timeStatic;
int timeHomeAfterDeparture;
int timeStaticAtHomeAfterLeaving;
int timeMinTurningPoint;
int timeMaxTurningPoint;
int timeDeparture;
long double proportionTimeAtHomeAfterInitialDeparture;
int numberReturnVisitsToHome;
int numberVisitsToForagingSite;
int numberOfIntermediateMinima;


int cleanVSlice(int slice_to_clean);
long double standardiseVSlice(int slice_to_standardise);
int printSummarisedBestBehaviour(int site_of_foraging_patch, int run_id);
int printBehaviourStats(int site_of_foraging_patch, long double alpha, long double pi, long double weightscalar, long double kappa0, long double kappa1, long double kappa2, long double gamma0, long double gamma1, long double gamma2);
int initialiseVMatrix(int slice_to_set_reward_into);
int initialiseKappaMatrix(long double, long double, long double);
int initialiseGammaMatrix(long double, long double, long double);
long double compareVSlices(void);
long double calculateFitnessChangeWhenPredatorPresent(int x, int d, int next_Vslice, long double pi, long double weightexponent, long double weightscalar);
long double calculateVforBestBehaviour(int x, int d, int next_Vslice, long double alpha, long double pi, long double weightexponent, long double weightscalar, int site_of_foraging_patch);
int doPeriodOfIndividualSimulation(int x, int d, bool predatorStatus, long double alpha, long double pi, long double weightexponent, long double weightscalar, int site_of_foraging_patch);
int doPeriodOfIndividualSimulationWithNoPredation(int x, int d, int site_of_foraging_patch);
int extractStatsFromTimeSeries(int site_of_foraging_patch, int lastMovement);

int main(void) {
  int current_slice, next_slice;
  bool finished_flag;
  int counter;
  int x, d;
  long double alpha;
  long double pi;
  long double weightscalar;
  long double weightexponent;
  int site_of_foraging_patch;
  long double gamma0, gamma1, gamma2;
  long double kappa0, kappa1, kappa2;
  int dataset;
  int simT, simX, simD;
  bool simPred;
  int forwardSimulationCounter;
  int liveCounter;
  long double summedMeanEnergy;
  long double summedMeanProportionalDistance;
  long double summedMeanSpeedOutwards;
  long double summedMeanSpeedHomewards;
  int summedTimeForaging;
  int summedTimeStatic;
  int summedTimeStaticAtHomeAfterInitialDeparture;
  int numberReturningHomewards;
  int lastMovement;
  int summedTimeMinTurningPoint;
  int summedTimeMaxTurningPoint;
  int summedTimeHomeAfterDeparture;
  int summedTimeDeparture;
  int summedNumberReturnVisitsToHome;
  int summedNumberVisitsToForagingSite;
  int summedNumberOfIntermediateMinima;
  

  
  site_of_foraging_patch = DMax;
  for (dataset = 1; dataset <= 5000; dataset++) { // generates 5000 policies
    sgenrand(dataset + 10000);
    
    gamma2 = 0.49 * genrand() + 0.5;
    gamma0 = (1.0 - gamma2) * genrand();
    gamma1 = 1.0 - gamma0 - gamma2;
    initialiseGammaMatrix(gamma0, gamma1, gamma2);
    
    kappa0 = 0.045 * genrand() + 0.95;
    kappa1 = (1.0 - kappa0) * genrand();
    kappa2 = 1.0 - kappa0 - kappa1;
    initialiseKappaMatrix(kappa0, kappa1, kappa2);
    
    
    alpha = pow(10.0, -2.0 -(8.0 * genrand()));
    pi = pow(10.0, -(4.0 * genrand() + 1.0));
    weightexponent = 2.0;
    weightscalar = (1.0 / pow((long double)XMax, 2.0)) * pow(10.0, -(genrand() * 6.0) - 3.0);
        current_slice = 0; next_slice = 1;
        initialiseVMatrix(next_slice);
        finished_flag = false;
        counter = 0;
        do {
          cleanVSlice(current_slice);
          counter++;
          for (d = 0; d <= DMax; d++) {
            V[0][PredatorABSENT][d][current_slice] = 0.0;
            V[0][PredatorPRESENT][d][current_slice] = 0.0;
            for (x = 1; x <= XMax; x++) {
              V[x][PredatorABSENT][d][current_slice] = calculateVforBestBehaviour(x, d, next_slice, alpha, pi, weightexponent, weightscalar, site_of_foraging_patch);
              V[x][PredatorPRESENT][d][current_slice] = calculateFitnessChangeWhenPredatorPresent(x, d, next_slice, pi, weightexponent, weightscalar);
            }
          }
          standardiseVSlice(current_slice);
          current_slice = next_slice;
          next_slice = 1 - current_slice;
          if (compareVSlices() < 0.00001) finished_flag = true;
        } while (finished_flag == false);
        cout << endl << dataset << "," << printBehaviourStats(site_of_foraging_patch, alpha, pi, weightscalar, kappaProb[0], kappaProb[1], kappaProb[2], gammaProb[0], gammaProb[1], gammaProb[2]) << ",";
        printSummarisedBestBehaviour(site_of_foraging_patch, dataset);
        
        meanEnergy = 0.0; // initialising these values
        meanProportionalDistance = 0.0;
        meanSpeedOutwards = 0.0;
        meanSpeedHomewards = 0.0;
        timeForaging = 0;
        timeStatic = 0;
        timeStaticAtHomeAfterLeaving = 0;
    timeHomeAfterDeparture = 0;
        lastMovement = 0;
        
        
        numberReturningHomewards = 0;
        summedMeanEnergy = 0.0; // initialising these values
        summedMeanProportionalDistance = 0.0;
        summedMeanSpeedOutwards = 0.0;
        summedMeanSpeedHomewards = 0.0;
        summedTimeForaging = 0;
        summedTimeStaticAtHomeAfterInitialDeparture = 0;
        summedTimeStatic = 0;
    summedTimeHomeAfterDeparture = 0;
        
    summedTimeMinTurningPoint = 0;
    summedTimeMaxTurningPoint = 0;
    summedTimeDeparture = 0;
    summedNumberReturnVisitsToHome = 0;
    summedNumberVisitsToForagingSite = 0;
    summedNumberOfIntermediateMinima = 0;
    
        
        liveCounter = 0;
        for (forwardSimulationCounter = 1; forwardSimulationCounter <= numberIndividualsInForwardRuns; forwardSimulationCounter++) {
          simD = 0;
          simX = (int)(genrand() * (long double)(XMax - 20)) + 20;
          simPred = PredatorABSENT;
          lastMovement = 0;
          for (simT = 0; simT <= simulationPeriods - 1; simT++) {
            outputD[simT] = simD;
            outputX[simT] = simX;
            outputPred[simT] = simPred;
            doPeriodOfIndividualSimulationWithNoPredation(simX, simD, site_of_foraging_patch);
            if (simD < nextD) lastMovement = 1;
            else if (simD > nextD) lastMovement = -1;
            else lastMovement = 0;
            simX = nextX;
            simD = nextD;
            simPred = nextPred;
          }
          if ((lastMovement == 0) && (nextX > 0)) {
            do {
              doPeriodOfIndividualSimulationWithNoPredation(simX, simD, site_of_foraging_patch);
              if (simD < nextD) lastMovement = 1;
              else if (simD > nextD) lastMovement = -1;
              else lastMovement = 0;
              simX = nextX;
              simD = nextD;
              simPred = nextPred;
            } while ((lastMovement == 0) && (nextX > 0));
          }
          if (nextX > 0) {
            liveCounter++;
            extractStatsFromTimeSeries(site_of_foraging_patch, lastMovement);
            summedMeanEnergy += meanEnergy;
            summedMeanProportionalDistance += meanProportionalDistance;
            summedMeanSpeedOutwards += meanSpeedOutwards;
            if (meanSpeedHomewards > -1) {
              numberReturningHomewards++;
              summedMeanSpeedHomewards += meanSpeedHomewards;
            }
            summedTimeForaging += timeForaging;
            summedTimeStatic += timeStatic;
            summedTimeStaticAtHomeAfterInitialDeparture += timeStaticAtHomeAfterLeaving;
            summedTimeMinTurningPoint += timeMinTurningPoint;
            summedTimeMaxTurningPoint += timeMaxTurningPoint;
            summedTimeDeparture += timeDeparture;
            summedTimeHomeAfterDeparture += timeHomeAfterDeparture;
            summedNumberReturnVisitsToHome += numberReturnVisitsToHome;
            summedNumberVisitsToForagingSite += numberVisitsToForagingSite;
            summedNumberOfIntermediateMinima += numberOfIntermediateMinima;
            

          }
        }
        cout << "pAlive," << (long double)liveCounter / (long double)numberIndividualsInForwardRuns << ",";
        cout << "meanEnergy," << summedMeanEnergy/(long double)liveCounter << ",";
        cout << "meanPropDist," << summedMeanProportionalDistance/(long double)liveCounter << ",";
        cout << "meanOutSpd," << summedMeanSpeedOutwards/(long double)liveCounter << ",";
        cout << "meanHomewdsSpd," << summedMeanSpeedHomewards/(long double)numberReturningHomewards << ",";
        cout << "pRetHomewds," << (long double)numberReturningHomewards/(long double)liveCounter << ",";
        cout << "meanTForag," << summedTimeForaging/(long double)liveCounter << ",";
        cout << "meanTIntermediateStat," << summedTimeStatic/(long double)liveCounter << ",";
        cout << "meanTimeStatHome," << (long double)summedTimeStaticAtHomeAfterInitialDeparture / (long double)liveCounter << ",";
    cout << "meanTimeMinTurningPoint," << (long double)summedTimeMinTurningPoint /(long double)liveCounter << ",";
    cout << "meanTimeMaxTurningPoint," << (long double)summedTimeMaxTurningPoint / (long double)liveCounter << ",";
    cout << "meanTimeDeparture," << (long double)summedTimeDeparture/(long double)liveCounter << ",";
    cout << "meanTimeHomeAfterDeparture," << (long double)summedTimeHomeAfterDeparture/(long double)liveCounter << ",";
    cout << "meanVisitsHomeAfterFirstDeparture," << (long double)summedNumberReturnVisitsToHome/(long double)liveCounter << ",";
    cout << "meanVisitsToForagingSite," << (long double)summedNumberVisitsToForagingSite/(long double)liveCounter << ",";
    cout << "meanIntermediateTurningPoints," << (long double)summedNumberOfIntermediateMinima/(long double)liveCounter << ",";
  }
  cout << "\nEND";
  return 0;
}


int cleanVSlice(int slice_to_clean) {
  int x, d;
  
  for (x = 0; x <= XMax; x++) {
    for (d = 0; d <= DMax; d++) {
      V[x][PredatorABSENT][d][slice_to_clean] = 0.0;
      V[x][PredatorPRESENT][d][slice_to_clean] = 0.0;
    }
  }
  return 0;
}


long double standardiseVSlice(int slice_to_standardise) {
  int x, d;
  long double largest_value;
  
  largest_value = -9999.9;
  for (x = 0; x <= XMax; x++) {
    for (d = 0; d <= DMax; d++) {
      if (largest_value < V[x][PredatorABSENT][d][slice_to_standardise]) largest_value = V[x][PredatorABSENT][d][slice_to_standardise];
      if (largest_value < V[x][PredatorPRESENT][d][slice_to_standardise]) largest_value = V[x][PredatorPRESENT][d][slice_to_standardise];
    }
  }
  if ((largest_value < 0.0) || (largest_value > 1.000000000001)) {
    cout << "largest values in V standardisation is " << largest_value << endl;
    exit(1);
  }
  else {
    for (x = 0; x <= XMax; x++) {
      for (d = 0; d <= DMax; d++) {
        V[x][PredatorABSENT][d][slice_to_standardise] = V[x][PredatorABSENT][d][slice_to_standardise] / largest_value;
        V[x][PredatorPRESENT][d][slice_to_standardise] = V[x][PredatorPRESENT][d][slice_to_standardise] / largest_value;
      }
    }
  }
  return largest_value;
}


int initialiseVMatrix(int slice_to_set_reward_into) {
  int x, d;
  
  cleanVSlice(slice_to_set_reward_into);
  cleanVSlice(1 - slice_to_set_reward_into);
  
  for (x = 1; x <= XMax; x++) {
    for (d = 0; d <= DMax; d++) {
      V[x][PredatorABSENT][d][slice_to_set_reward_into] = 1.0;
      V[x][PredatorPRESENT][d][slice_to_set_reward_into] = 1.0;
    }
  }
  return 0;
}


int printSummarisedBestBehaviour(int site_of_foraging_patch, int run_id) {
  int x, d;
  bool foundIt;
  int storedPolicySummary[site_of_foraging_patch + 1];
    int homeValue;
  int furthestValue;
  int minimumValue;
  int medianPolicy;

  
  cout << "behav,";
  for (d = 0; d < site_of_foraging_patch; d++) {
    foundIt = false;
    for (x = 1; x <= XMax; x++) {
      if ((x == XMax) && (foundIt == false)) cout << x;
      else if (foundIt == false) {
        if (bestBehavioursMatrix[x][d] < 1) {
          cout << max(0, x - 1);
          foundIt = true;
          storedPolicySummary[d] = x;
        }
        else if (((bestBehavioursMatrix[x][d] == 1) && (bestBehavioursMatrix[x - 1][d]) < 1) && (x > 1)) {
          cout << x;
          foundIt = true;
          storedPolicySummary[d] = x; // this stores the summarised policy value locally, which should then be used for pulling out stats within this function 
        }
      }
    }
    if (d != site_of_foraging_patch - 1) cout << ",";
  }
  cout << "#,endbehav," ;
  

  homeValue = storedPolicySummary[0];
  furthestValue = storedPolicySummary[site_of_foraging_patch - 1];
  minimumValue = XMax;
  for (d = 0; d < site_of_foraging_patch; d++) {
    if (((homeValue > storedPolicySummary[d]) || (furthestValue > storedPolicySummary[d])) && (storedPolicySummary[d] < minimumValue)) {
      minimumValue = storedPolicySummary[d];
    }
  }
  if ((minimumValue == homeValue) || (furthestValue == minimumValue)) {
    if (homeValue < furthestValue) {
      cout << "increase,";
      if (site_of_foraging_patch % 2 == 0) medianPolicy = storedPolicySummary[site_of_foraging_patch / 2];
      else medianPolicy = 0.5 * (storedPolicySummary[(site_of_foraging_patch - 1) / 2] + storedPolicySummary[(site_of_foraging_patch + 1) / 2]);
      long double proportionalDifferenceFromHomeToMedian = ((long double)(medianPolicy - homeValue))/((long double)(furthestValue - homeValue));
      cout << proportionalDifferenceFromHomeToMedian << ",";
    }
    else cout << "decrease,NA,";
  }
  else cout << "intermediate,NA,";

  return 0;
}


int printBehaviourStats(int site_of_foraging_patch, long double alpha, long double pi, long double weightscalar, long double kappa0, long double kappa1, long double kappa2, long double gamma0, long double gamma1, long double gamma2) {
  int x, lowestX, highestX;
  bool foundlowest;
  bool foundhighest;
  
  foundlowest = false;
  foundhighest = false;
  lowestX = -999;
  highestX = -999;
  for (x = 1; x <= XMax; x++) {
    if ((bestBehavioursMatrix[x][0] == 0) && (foundlowest == false)) {
      lowestX = x;
      foundlowest = true;
    }
    if ((bestBehavioursMatrix[x][site_of_foraging_patch] == -1) && (foundhighest == false)) {
      highestX = x - 1;
      foundhighest = true;
    }
  }
  cout << "alpha," << alpha << ",pi," << pi << ",site," << site_of_foraging_patch << ",scalar," << weightscalar << ",g0," << gamma0 << ",g1," << gamma1 << ",g2," << gamma2 << ",k0," << kappa0 << ",k1," << kappa1 << ",k2," << kappa2 << ",hX," << highestX << ",lX," << lowestX << ",";
  return 0;
}


int initialiseKappaMatrix(long double kappa0, long double kappa1, long double kappa2) {
  kappaProb[0] = kappa0;
  kappaProb[1] = kappa1;
  kappaProb[2] = kappa2;
  
  if (kappa0 + kappa1 + kappa2 != 1.0) {
    cout << "kappa matrix doesn't add up (" << kappa0 << "," << kappa1 << "," << kappa2 << ")\n";
    exit(1);
  }
  return 0;
}


int initialiseGammaMatrix(long double gamma0, long double gamma1, long double gamma2) {
  gammaProb[0] = gamma0;
  gammaProb[1] = gamma1;
  gammaProb[2] = gamma2;
  if (gamma0 + gamma1 + gamma2 != 1.0) {
    cout << "gamma matrix doesn't add up (" << gamma0 << "," << gamma1 << "," << gamma2 << ")\n";
    exit(1);
  }
  return 0;
}


long double calculateVforBestBehaviour(int x, int d, int next_Vslice, long double alpha, long double pi, long double weightexponent, long double weightscalar, int site_of_foraging_patch) {
  long double bestV;
  int bestBehav;
  int kappa, gamma;
  long double currentV;
  
    // this all assumes that the predator is initially absent
  
  bestBehav = -9999;
  bestV = -999.9;
  
  if (d == 0) {
      // first u = 0
    currentV = 0.0;
    for (kappa = 0; kappa <= kappaMax; kappa++) {
      currentV += kappaProb[kappa] * V[max(x - kappa, 0)][PredatorABSENT][0][next_Vslice];
    }
    bestV = currentV; // setting for u = 0
    bestBehav = 0;
    
      //now u = +1
    currentV = 0.0;
    for (kappa = 0; kappa <= kappaMax; kappa++) {
      currentV += ((1.0 - alpha) * kappaProb[kappa] * V[max(x - kappa, 0)][PredatorABSENT][1][next_Vslice])
      + (alpha * (1.0 - (pi + pow((long double)x, weightexponent) * weightscalar)) * kappaProb[kappa] * V[max(x - kappa, 0)][PredatorPRESENT][1][next_Vslice]);
    }
    if (currentV > bestV) {
      bestV = currentV;
      bestBehav = 1;
    }
    else if (currentV == bestBehav) bestBehav = 9;
  }
  
  else if (d == 1) {
      // initially considering u = -1
    currentV = 0.0;
    for (kappa = 0; kappa <= kappaMax; kappa++) {
      currentV += ((1.0 - alpha) * kappaProb[kappa] * V[max(x - kappa, 0)][PredatorABSENT][0][next_Vslice])
      + (alpha * (1.0 - (pi + pow((long double)x, weightexponent) * weightscalar)) * kappaProb[kappa] * V[max(x - kappa, 0)][PredatorABSENT][0][next_Vslice]);
    }
    bestV = currentV; // setting for u = 0
    bestBehav = -1;
    
      // now considering u = 0
    currentV = 0.0;
    for (kappa = 0; kappa <= kappaMax; kappa++) {
      currentV += ((1.0 - alpha) * kappaProb[kappa] * V[max(x - kappa, 0)][PredatorABSENT][1][next_Vslice])
      + (alpha * (1.0 - (pi + pow((long double)x, weightexponent) * weightscalar)) * kappaProb[kappa] * V[max(x - kappa, 0)][PredatorPRESENT][1][next_Vslice]);
    }
    if (currentV > bestV) {
      bestV = currentV;
      bestBehav = 0;
    }
    else if (currentV == bestBehav) bestBehav = 9;
    
      // now considering u = +1
    currentV = 0.0;
    for (kappa = 0; kappa <= kappaMax; kappa++) {
      currentV += ((1.0 - alpha) * kappaProb[kappa] * V[max(x - kappa, 0)][PredatorABSENT][2][next_Vslice])
      + (alpha * (1.0 - (pi + pow((long double)x, weightexponent) * weightscalar)) * kappaProb[kappa] * V[max(x - kappa, 0)][PredatorPRESENT][2][next_Vslice]);
    }
    if (currentV > bestV) {
      bestV = currentV;
      bestBehav = 1;
    }
    else if (currentV == bestBehav) bestBehav = 9;
  }
  
  else if (d == site_of_foraging_patch) {
      // initially considering u = -1
    currentV = 0.0;
    for (kappa = 0; kappa <= kappaMax; kappa++) {
      currentV += ((1.0 - alpha) * kappaProb[kappa] * V[max(x - kappa, 0)][PredatorABSENT][site_of_foraging_patch - 1][next_Vslice])
      + (alpha * (1.0 - (pi + pow((long double)x, weightexponent) * weightscalar)) * kappaProb[kappa] * V[max(x - kappa, 0)][PredatorPRESENT][site_of_foraging_patch - 1][next_Vslice]);
    }
    bestV = currentV; // setting for u = 0
    bestBehav = -1;
    
      // now considering u = 0
    currentV = 0.0;
    for (kappa = 0; kappa <= kappaMax; kappa++) {
      for (gamma = 0; gamma <= gammaMax; gamma++) {
        currentV += ((1.0 - alpha) * kappaProb[kappa] * gammaProb[gamma] * V[min(XMax,max(x + gamma - kappa, 0))][PredatorABSENT][site_of_foraging_patch][next_Vslice])
        + (alpha * (1.0 - (pi + pow((long double)x, weightexponent) * weightscalar)) * kappaProb[kappa] * gammaProb[gamma] * V[min(XMax,max(x + gamma - kappa, 0))][PredatorPRESENT][site_of_foraging_patch][next_Vslice]);
      }
    }
    if (currentV > bestV) {
      bestV = currentV;
      bestBehav = 0;
    }
    else if (currentV == bestBehav) bestBehav = 9;
  }
  
  else if (d > site_of_foraging_patch) {
    bestBehav = 9;
    bestV = 0.0;
  }
  
  else { // for 1 < d < dmax
         // initially considering u = -1
    currentV = 0.0;
    for (kappa = 0; kappa <= kappaMax; kappa++) {
      currentV += ((1.0 - alpha) * kappaProb[kappa] * V[max(x - kappa, 0)][PredatorABSENT][d - 1][next_Vslice])
      + (alpha * (1.0 - (pi + pow((long double)x, weightexponent) * weightscalar)) * kappaProb[kappa] * V[max(x - kappa, 0)][PredatorPRESENT][d - 1][next_Vslice]);
    }
    bestV = currentV; // setting for u = 0
    bestBehav = -1;
    
      // now considering u = 0
    currentV = 0.0;
    for (kappa = 0; kappa <= kappaMax; kappa++) {
      currentV += ((1.0 - alpha) * kappaProb[kappa] * V[max(x - kappa, 0)][PredatorABSENT][d][next_Vslice])
      + (alpha * (1.0 - (pi + pow((long double)x, weightexponent) * weightscalar)) * kappaProb[kappa] * V[max(x - kappa, 0)][PredatorPRESENT][d][next_Vslice]);
    }
    if (currentV > bestV) {
      bestV = currentV;
      bestBehav = 0;
    }
    else if (currentV == bestBehav) bestBehav = 9;
    
      // now considering u = +1
    currentV = 0.0;
    for (kappa = 0; kappa <= kappaMax; kappa++) {
      currentV += ((1.0 - alpha) * kappaProb[kappa] * V[max(x - kappa, 0)][PredatorABSENT][d + 1][next_Vslice])
      + (alpha * (1.0 - (pi + pow((long double)x, weightexponent) * weightscalar)) * kappaProb[kappa] * V[max(x - kappa, 0)][PredatorPRESENT][d + 1][next_Vslice]);
    }
    if (currentV > bestV) {
      bestV = currentV;
      bestBehav = 1;
    }
    else if (currentV == bestBehav) bestBehav = 9;
    
  }
  
  bestBehavioursMatrix[x][d] = bestBehav;
  return bestV;
}


long double calculateFitnessChangeWhenPredatorPresent(int x, int d, int next_Vslice, long double pi, long double weightexponent, long double weightscalar) {
  int kappa;
  long double returnV;
  
  returnV = 0.0;
  if (x == 0) returnV = 0.0;
  else { // x > 0
    if (d > 1) {
      for (kappa = 0; kappa <= kappaMax; kappa++) {
        returnV += kappaProb[kappa] * V[max(x - kappa,0)][PredatorPRESENT][d - 1][next_Vslice];
      }
      returnV = (1.0 - (pi + pow((long double)x, weightexponent) * weightscalar)) * returnV;
    }
    else {
      if (d == 1) {
        for (kappa = 0; kappa <= kappaMax; kappa++) {
          returnV += kappaProb[kappa] * V[max(x - kappa,0)][PredatorABSENT][0][next_Vslice];
        }
        returnV = (1.0 - (pi + pow((long double)x, weightexponent) * weightscalar)) * returnV;
      }
      else { // d = 0
        for (kappa = 0; kappa <= kappaMax; kappa++) {
          returnV += kappaProb[kappa] * V[max(x - kappa,0)][PredatorABSENT][0][next_Vslice];
        }
      }
    }
  }
  
  return returnV;
}


long double compareVSlices(void) {
  int x, d;
  long double largest_difference;
  
  largest_difference = -9999.9;
  for (x = 0; x <= XMax; x++) {
    for (d = 0; d <= DMax; d++) {
      if (largest_difference < abs(V[x][PredatorABSENT][d][1] - V[x][PredatorABSENT][d][0])) largest_difference = abs(V[x][PredatorABSENT][d][1] - V[x][PredatorABSENT][d][0]);
      if (largest_difference < abs(V[x][PredatorPRESENT][d][0] - V[x][PredatorPRESENT][d][0])) largest_difference = abs(V[x][PredatorPRESENT][d][0] - V[x][PredatorPRESENT][d][0]);
    }
  }
  return largest_difference;
}


int doPeriodOfIndividualSimulation(int x, int d, bool predatorStatus, long double alpha, long double pi, long double weightexponent, long double weightscalar, int site_of_foraging_patch) {
  int kappa, gamma;
  int behaviour;
  long double kappaTempProb, summedKappa, summedGamma, gammaTempProb, alphaProb, predProb;
  int tempkappa, tempgamma;
  
  if ((d > site_of_foraging_patch) || (d < 0)) {
    cout << "trying to go beyond area coded, with d = " << d;
    exit(1);
  }
  
  else if (x == 0) nextX = 0;
  
  else if (predatorStatus == PredatorABSENT) {
    behaviour = bestBehavioursMatrix[x][d];
    
    alphaProb = genrand();
    predProb = genrand();
    
    kappaTempProb = genrand();
    kappa = 0;
    summedKappa = 0.0;
    bool kappaflag = false;
    for (tempkappa = 0; tempkappa <= kappaMax; tempkappa++) {
      if (kappaProb[tempkappa] + summedKappa >= kappaTempProb) {
        if (kappaflag == false) kappa = tempkappa;
        kappaflag = true;
      }
      summedKappa += kappaProb[tempkappa];
    }
    
    gammaTempProb = genrand();
    gamma = 0;
    summedGamma = 0.0;
    bool gammaflag = false;
    for (tempgamma = 0; tempgamma <= gammaMax; tempgamma++) {
      if (gammaProb[tempgamma] + summedGamma >= gammaTempProb) {
        if (gammaflag == false) gamma = tempgamma;
        gammaflag = true;
      }
      summedGamma += gammaProb[tempgamma];
    }
    
    if (d == 0) {
      if (behaviour == 0) {
        nextX = max(x - kappa, 0);
        nextD = 0;
        nextPred = PredatorABSENT;
      }
      else if (behaviour == 1) {
        if (alphaProb > alpha) {
          nextX = max(x - kappa, 0);
          nextD = 1;
          nextPred = PredatorABSENT;
        }
        else {
          if (predProb > (pi + pow((long double)x, weightexponent) * weightscalar)) {
            nextX = max(x - kappa, 0);
            nextD = 1;
            nextPred = PredatorPRESENT;
          }
          else {
            nextX = 0;
            nextD = 0;
            nextPred = PredatorABSENT;
          }
        }
      }
      else {
        cout << "trying to calculate an individual's behaviours for behav = " << behaviour << endl;
        exit(1);
      }
    }
    
    else if (d == 1) {
      if (behaviour == -1) {
        if (alphaProb > alpha) {
          nextX = max(x - kappa, 0);
          nextD = 0;
          nextPred = PredatorABSENT;
        }
        else {
          if (predProb > (pi + pow((long double)x, weightexponent) * weightscalar)) {
            nextX = max(x - kappa, 0);
            nextD = 0;
            nextPred = PredatorABSENT;
          }
          else {
            nextX = 0;
            nextD = 0;
            nextPred = PredatorABSENT;
          }
        }
      }
      else if (behaviour == 0) {
        if (alphaProb > alpha) {
          nextX = max(x - kappa, 0);
          nextD = 1;
          nextPred = PredatorABSENT;
        }
        else {
          if (predProb > (pi + pow((long double)x, weightexponent) * weightscalar)) {
            nextX = max(x - kappa, 0);
            nextD = 1;
            nextPred = PredatorPRESENT;
          }
          else {
            nextX = 0;
            nextD = 0;
            nextPred = PredatorABSENT;
          }
        }
      }
      else if (behaviour == 1) {
        if (alphaProb > alpha) {
          nextX = max(x - kappa, 0);
          nextD = 2;
          nextPred = PredatorABSENT;
        }
        else {
          if (predProb > (pi + pow((long double)x, weightexponent) * weightscalar)) {
            nextX = max(x - kappa, 0);
            nextD = 2;
            nextPred = PredatorPRESENT;
          }
          else {
            nextX = 0;
            nextD = 0;
            nextPred = PredatorABSENT;
          }
        }
      }
      else {
        cout << "trying to calculate an individual's behaviours for behav = " << behaviour << endl;
        exit(1);
      }
    }
    
    else if (d == site_of_foraging_patch) {
      if (behaviour == -1) {
        if (alphaProb > alpha) {
          nextX = max(x - kappa, 0);
          nextD = site_of_foraging_patch - 1;
          nextPred = PredatorABSENT;
        }
        else {
          if (predProb > (pi + pow((long double)x, weightexponent) * weightscalar)) {
            nextX = max(x - kappa, 0);
            nextD = site_of_foraging_patch - 1;
            nextPred = PredatorPRESENT;
          }
          else {
            nextX = 0;
            nextD = 0;
            nextPred = PredatorABSENT;
          }
        }
      }
      else if (behaviour == 0) {
        if (alphaProb > alpha) {
          nextX = min(XMax,max(x + gamma - kappa, 0));
          nextD = site_of_foraging_patch;
          nextPred = PredatorABSENT;
        }
        else {
          if (predProb > (pi + pow((long double)x, weightexponent) * weightscalar)) {
            nextX = min(XMax,max(x + gamma - kappa, 0));
            nextD = site_of_foraging_patch;
            nextPred = PredatorPRESENT;
          }
          else {
            nextX = 0;
            nextD = 0;
            nextPred = PredatorABSENT;
          }
        }
      }
      else {
        cout << "trying to calculate an individual's behaviours for behav = " << behaviour << endl;
        exit(1);
      }
    }
    
    else { // all other locations of d
      if (behaviour == -1) {
        if (alphaProb > alpha) {
          nextX = max(x - kappa, 0);
          nextD = d - 1;
          nextPred = PredatorABSENT;
        }
        else {
          if (predProb > (pi + pow((long double)x, weightexponent) * weightscalar)) {
            nextX = max(x - kappa, 0);
            nextD = d - 1;
            nextPred = PredatorPRESENT;
          }
          else {
            nextX = 0;
            nextD = 0;
            nextPred = PredatorABSENT;
          }
        }
      }
      else if (behaviour == 0) {
        if (alphaProb > alpha) {
          nextX = max(x - kappa, 0);
          nextD = d;
          nextPred = PredatorABSENT;
        }
        else {
          if (predProb > (pi + pow((long double)x, weightexponent) * weightscalar)) {
            nextX = max(x - kappa, 0);
            nextD = d;
            nextPred = PredatorPRESENT;
          }
          else {
            nextX = 0;
            nextD = 0;
            nextPred = PredatorABSENT;
          }
        }
      }
      else if (behaviour == 1) {
        if (alphaProb > alpha) {
          nextX = max(x - kappa, 0);
          nextD = d + 1;
          nextPred = PredatorABSENT;
        }
        else {
          if (predProb > (pi + pow((long double)x, weightexponent) * weightscalar)) {
            nextX = max(x - kappa, 0);
            nextD = d + 1;
            nextPred = PredatorPRESENT;
          }
          else {
            nextX = 0;
            nextD = 0;
            nextPred = PredatorABSENT;
          }
        }
      }
      else {
        cout << "trying to calculate an individual's behaviours for behav = " << behaviour << endl;
        exit(1);
      }
    }
  }
  
  else if (predatorStatus == PredatorPRESENT) {
    if (d == 0) {
      cout << "coding error: d should not equal zere when predator present is flagged up" << endl;
      exit(1);
    }
    else if (d > 1) {
      if (predProb > (pi + pow((long double)x, weightexponent) * weightscalar)) {
        nextX = max(x - kappa, 0);
        nextD = d - 1;
        nextPred = PredatorPRESENT;
      }
      else {
        nextX = 0;
        nextD = 0;
        nextPred = PredatorABSENT;
      }
    }
    else if (d == 1) {
      if (predProb > (pi + pow((long double)x, weightexponent) * weightscalar)) {
        nextX = max(x - kappa, 0);
        nextD = 0;
        nextPred = PredatorABSENT;
      }
      else {
        nextX = 0;
        nextD = 0;
        nextPred = PredatorABSENT;
      }
    }
    else {
      cout << "weird stuff happening where predators present with d = " << d << endl;
      exit(1);
    }
  }
  
  else { // predator state is something it shouldn't be
    cout << "predator state is anomolous: " << predatorStatus << endl;
    exit(1);
  }
  return 0;
}


int doPeriodOfIndividualSimulationWithNoPredation(int x, int d, int site_of_foraging_patch) {
  int kappa, gamma;
  int behaviour;
  long double kappaTempProb, summedKappa, summedGamma, gammaTempProb;
  int tempkappa, tempgamma;
  
  if ((d > site_of_foraging_patch) || (d < 0)) {
    cout << "trying to go beyond area coded, with d = " << d;
    exit(1);
  }
  
  else if (x == 0) nextX = 0;
  
  behaviour = bestBehavioursMatrix[x][d];
  
  kappaTempProb = genrand();
  kappa = 0;
  summedKappa = 0.0;
  bool kappaflag = false;
  for (tempkappa = 0; tempkappa <= kappaMax; tempkappa++) {
    if (kappaProb[tempkappa] + summedKappa >= kappaTempProb) {
      if (kappaflag == false) kappa = tempkappa;
      kappaflag = true;
    }
    summedKappa += kappaProb[tempkappa];
  }
  
  gammaTempProb = genrand();
  gamma = 0;
  summedGamma = 0.0;
  bool gammaflag = false;
  for (tempgamma = 0; tempgamma <= gammaMax; tempgamma++) {
    if (gammaProb[tempgamma] + summedGamma >= gammaTempProb) {
      if (gammaflag == false) gamma = tempgamma;
      gammaflag = true;
    }
    summedGamma += gammaProb[tempgamma];
  }
  
  if (d == 0) {
    if (behaviour == 0) {
      nextX = max(x - kappa, 0);
      nextD = 0;
      nextPred = PredatorABSENT;
    }
    else if (behaviour == 1) {
      nextX = max(x - kappa, 0);
      nextD = 1;
      nextPred = PredatorABSENT;
    }
    else {
      cout << "trying to calculate an individual's behaviours for behav = " << behaviour << endl;
      exit(1);
    }
  }
  
  else if (d == 1) {
    if (behaviour == -1) {
      nextX = max(x - kappa, 0);
      nextD = 0;
      nextPred = PredatorABSENT;
    }
    else if (behaviour == 0) {
      nextX = max(x - kappa, 0);
      nextD = 1;
      nextPred = PredatorABSENT;
    }
    else if (behaviour == 1) {
      nextX = max(x - kappa, 0);
      nextD = 2;
      nextPred = PredatorABSENT;
    }
    else {
      cout << "trying to calculate an individual's behaviours for behav = " << behaviour << endl;
      exit(1);
    }
  }
  
  else if (d == site_of_foraging_patch) {
    if (behaviour == -1) {
      nextX = max(x - kappa, 0);
      nextD = site_of_foraging_patch - 1;
      nextPred = PredatorABSENT;
    }
    else if (behaviour == 0) {
      nextX = min(XMax,max(x + gamma - kappa, 0));
      nextD = site_of_foraging_patch;
      nextPred = PredatorABSENT;
    }
    else {
      cout << "trying to calculate an individual's behaviours for behav = " << behaviour << endl;
      exit(1);
    }
  }
  
  else { // all other locations of d
    if (behaviour == -1) {
      nextX = max(x - kappa, 0);
      nextD = d - 1;
      nextPred = PredatorABSENT;
    }
    else if (behaviour == 0) {
      nextX = max(x - kappa, 0);
      nextD = d;
      nextPred = PredatorABSENT;
    }
    else if (behaviour == 1) {
      nextX = max(x - kappa, 0);
      nextD = d + 1;
      nextPred = PredatorABSENT;
    }
    else {
      cout << "trying to calculate an individual's behaviours for behav = " << behaviour << endl;
      exit(1);
    }
  }
  
  return 0;
}


int extractStatsFromTimeSeries(int location_of_foraging_site, int LastMovement) {
  int timeUntilInitialDeparture;
  int t;
  bool departed;
  static int CurrentAtForagingSite = -333;
  int previous_movement;
  int movingOutwards, movingHomewards, totalTimeOutwards, totalTimeHomewards, timeAtForagingSite, timeStaticInIntermediateLocation, timeStaticAtTurningPoint, timeStaticAtMaximumDistanceFromHome, timeStaticAtHomeAfterInitialDeparture, totalTimeAtHomeAfterDeparture;
  long double summed_proportional_distance;
  int summed_energy;
  
  for (t = 0; t <= simulationPeriods - 1; t++) {
    outputStat[t] = 9; //initialising all at 9, to help with the next bit of code...
  }
  timeUntilInitialDeparture = 0;
  departed = false;
  totalTimeAtHomeAfterDeparture = 0;
  numberReturnVisitsToHome = 0;
  numberVisitsToForagingSite = 0;
  for (t = 0; t <= simulationPeriods - 1; t++) {
    if (departed == false) outputStat[t] = 7; // set to 7 until...
    if ((outputD[t] > 0) && (departed == false)) { // this is the point of initial departure
      departed = true;
      timeUntilInitialDeparture = t;
      outputStat[t] = 7; //this means that the initial movement away from home is also flagged as a 7, but everything from this point is a 9, to allow it to be picked up by the next bit of code. Setting this to a 7 is necessary as the later analysis relies on knowing the movement behaviour previous to this one, which does not exist for this initial movement.
    }
  }
  for (t = 1; t <= simulationPeriods - 1; t++) {
    if (outputStat[t] == 9) { // which means that the individual has left home at least once
      if (outputD[t - 1] < outputD[t]) {
        outputStat[t] = 1; // if the individual is further from home in the current period than the last, its output is recorded as a step outward
      }
      else if (outputD[t - 1] > outputD[t]) {
        outputStat[t] = -1; // if the individual is closer to home in the current period than the last, its output is recorded as a step homeward
      }
      else if (outputD[t] == location_of_foraging_site) {
        outputStat[t] = CurrentAtForagingSite; // if the individual is at the foraging site already, it is recorded as being at the foraging site
      }
      else outputStat[t] = 0; // otherwise the individual is recorded as not moving
      if (outputD[t]==0) {
        totalTimeAtHomeAfterDeparture++;
        if (t>1) {if (outputD[t-1] != 0) numberReturnVisitsToHome++;}
      }
      if (outputD[t]==location_of_foraging_site && outputD[t-1]!=location_of_foraging_site) numberVisitsToForagingSite++;
    }
  }
  
  
  previous_movement = 7;
  movingOutwards = 0;
  totalTimeOutwards = 0;
  movingHomewards = 0;
  totalTimeHomewards = 0;
  timeAtForagingSite = 0;
  timeStaticAtHomeAfterInitialDeparture = 0;
  timeStaticInIntermediateLocation = 0;
  timeStaticAtMaximumDistanceFromHome = 0;
  timeStaticAtTurningPoint = 0;
  numberOfIntermediateMinima = 0;
  for (t = timeUntilInitialDeparture; t <= simulationPeriods - 2; t++) {
    if (outputStat[t] == 1) { // move outwards
      movingOutwards++;
      totalTimeOutwards++;
      previous_movement = 1;
      if (outputStat[t-1] == -1) numberOfIntermediateMinima++;
    }
    else if (outputStat[t] == -1) { // move homewards
      movingHomewards++;
      totalTimeHomewards++;
      previous_movement = -1;
    }
    else if (outputStat[t] == 7) { //dealing with the initial movement, where there is no previous to compare to.
      totalTimeOutwards++;
      movingOutwards++;
      previous_movement = 7;
    }
    else if (outputStat[t] == CurrentAtForagingSite) {
      timeAtForagingSite++;
      previous_movement = CurrentAtForagingSite;
    }
    else if (outputStat[t] == 0) {
      int next_movement = 0;
      int next_time = t + 1;
      do {
        next_movement = outputStat[next_time];
        next_time++;
      } while ((next_time < simulationPeriods - 1) && (next_movement == 0));
      if (next_movement == 0) next_movement = LastMovement; // this uses the specially calculated 'last movement' - if a simulation ends on a static point, extra moves are considered until there is a movement.
          // These moves aren't considered within the stats, but make it possible to work out whether the static point is a turning point or simply a break in a trajectory
          // this value is then fed into the following four choices...
      if ((next_movement == 1) && ((previous_movement == 1) || (previous_movement == 7))) { //considers the initial movement away too, which is a special case where there is no previous movement.
         totalTimeOutwards++;
        if (outputD[t] == 0) timeStaticAtHomeAfterInitialDeparture++;
         else timeStaticInIntermediateLocation++;
       }
       else if ((next_movement == -1) && (previous_movement == -1)) {
         totalTimeHomewards++;
         if (outputD[t] == 0) timeStaticAtHomeAfterInitialDeparture++;
         else timeStaticInIntermediateLocation++;
       }
       else if ((next_movement == 1) && (previous_movement == -1)) {
         if (outputD[t] == 0) timeStaticAtHomeAfterInitialDeparture++;
         else timeStaticInIntermediateLocation++;
         timeStaticAtTurningPoint++;
         if ((outputD[t]!=0) && (outputStat[t-1] != 0)) numberOfIntermediateMinima++;
       }
       else if ((next_movement == -1) && ((previous_movement == 1) || (previous_movement == 7))) {
         timeStaticAtMaximumDistanceFromHome++;
         if (outputD[t] == 0) timeStaticAtHomeAfterInitialDeparture++;
         else timeStaticInIntermediateLocation++;
       }
       else {
         cout << "trying to calculate a behaviour stat for a situation that doesn't exist " << t << " " << outputStat[t] << " " << outputX[t] << " " << next_movement << " " << previous_movement << endl;
         exit(1);
       }
    }
  }
  
  summed_proportional_distance = 0.0;
  summed_energy = 0;
  for (t = 1; t <= simulationPeriods - 2; t++) {
    summed_energy += outputX[t];
    summed_proportional_distance += (long double)outputD[t] / location_of_foraging_site;
  }
  
  meanEnergy = (long double)summed_energy/((long double)simulationPeriods - 2.0);
  meanProportionalDistance = (long double)summed_proportional_distance/((long double)simulationPeriods - 2.0);
  meanSpeedOutwards = (long double)movingOutwards/(long double)totalTimeOutwards;
  meanSpeedHomewards = (long double)movingHomewards/(long double)totalTimeHomewards;
  timeForaging = timeAtForagingSite;
  timeStatic = timeStaticInIntermediateLocation;
  timeStaticAtHomeAfterLeaving = timeStaticAtHomeAfterInitialDeparture;
  timeMinTurningPoint = timeStaticAtTurningPoint;
  timeMaxTurningPoint = timeStaticAtMaximumDistanceFromHome;
  timeDeparture = timeUntilInitialDeparture;
  timeHomeAfterDeparture = totalTimeAtHomeAfterDeparture;
  
  return 0;
}
