# Supplementary material for: Leaving safety to visit a feeding site: is it optimal to hesitate while exposed?
Source: R Soc Open Sci. 2017 Jan 11;4(1):160910. doi: 10.1098/rsos.160910 (PMC5319356; doi:10.1098/rsos.160910)
Supplement: This material contains two files. The first collects the following figures:• Table S1: results of randomisation test• Figures S1-S11: sensitivity analyses• Figure S12: examples of fitness values generated• Figures S13-S15: effects of changing foraging site distance on summary statisticsNote that the [file rsos160910supp1.gz › Users/Shared/code/mersenne_twister.h]

/* This library is a version of the original code by Matsumoto and Nishimura */
/* altered to make function calls simpler within the main model. The         */
/* following detail is the original licensing information                    */

/* A C-program for MT19937: Real number version                */
/*   genrand() generates one pseudorandom real number (double) */
/* which is uniformly distributed on [0,1]-interval, for each  */
/* call. sgenrand(seed) set initial values to the working area */
/* of 624 words. Before genrand(), sgenrand(seed) must be      */
/* called once. (seed is any 32-bit integer except for 0).     */
/* Integer generator is obtained by modifying two lines.       */
/*   Coded by Takuji Nishimura, considering the suggestions by */
/* Topher Cooper and Marc Rieffel in July-Aug. 1997.           */

/* This library is free software; you can redistribute it and/or   */
/* modify it under the terms of the GNU Library General Public     */
/* License as published by the Free Software Foundation; either    */
/* version 2 of the License, or (at your option) any later         */
/* version.                                                        */
/* This library is distributed in the hope that it will be useful, */
/* but WITHOUT ANY WARRANTY; without even the implied warranty of  */
/* MERCHANTABILITY or FITNESS FOR A PARTICULAR PURPOSE.            */
/* See the GNU Library General Public License for more details.    */
/* You should have received a copy of the GNU Library General      */
/* Public License along with this library; if not, write to the    */
/* Free Foundation, Inc., 59 Temple Place, Suite 330, Boston, MA   */ 
/* 02111-1307  USA                                                 */

/* Copyright (C) 1997 Makoto Matsumoto and Takuji Nishimura.       */
/* Any feedback is very welcome. For any question, comments,       */
/* see http://www.math.keio.ac.jp/matumoto/emt.html or email       */
/* matumoto@math.keio.ac.jp                                        */


/* Period parameters */  
#define NN 624
#define M 397
#define MATRIX_A 0x9908b0df   /* constant vector a */
#define UPPER_MASK 0x80000000 /* most significant w-r bits */
#define LOWER_MASK 0x7fffffff /* least significant r bits */

/* Tempering parameters */   
#define TEMPERING_MASK_B 0x9d2c5680
#define TEMPERING_MASK_C 0xefc60000
#define TEMPERING_SHIFT_U(y)  (y >> 11)
#define TEMPERING_SHIFT_S(y)  (y << 7)
#define TEMPERING_SHIFT_T(y)  (y << 15)
#define TEMPERING_SHIFT_L(y)  (y >> 18)

static unsigned long mt[NN]; /* the array for the state vector  */
static int mti=NN+1; /* mti==N+1 means mt[N] is not initialized */

/* initializing the array with a NONZERO seed */
void
sgenrand(unsigned long seed)
{
    /* setting initial seeds to mt[N] using         */
    /* the generator Line 25 of Table 1 in          */
    /* [KNUTH 1981, The Art of Computer Programming */
    /*    Vol. 2 (2nd Ed.), pp102]                  */
    mt[0]= seed & 0xffffffff;
    for (mti=1; mti<NN; mti++)
        mt[mti] = (69069 * mt[mti-1]) & 0xffffffff;
}

double /* generating reals */
/* unsigned long */ /* for integer generation */
genrand()
{
    unsigned long y;
    static unsigned long mag01[2]={0x0, MATRIX_A};
    /* mag01[x] = x * MATRIX_A  for x=0,1 */

    if (mti >= NN) { /* generate N words at one time */
        int kk;

        if (mti == NN+1)   /* if sgenrand() has not been called, */
            sgenrand(4357); /* a default initial seed is used   */

        for (kk=0;kk<NN-M;kk++) {
            y = (mt[kk]&UPPER_MASK)|(mt[kk+1]&LOWER_MASK);
            mt[kk] = mt[kk+M] ^ (y >> 1) ^ mag01[y & 0x1];
        }
        for (;kk<NN-1;kk++) {
            y = (mt[kk]&UPPER_MASK)|(mt[kk+1]&LOWER_MASK);
            mt[kk] = mt[kk+(M-NN)] ^ (y >> 1) ^ mag01[y & 0x1];
        }
        y = (mt[NN-1]&UPPER_MASK)|(mt[0]&LOWER_MASK);
        mt[NN-1] = mt[M-1] ^ (y >> 1) ^ mag01[y & 0x1];

        mti = 0;
    }
  
    y = mt[mti++];
    y ^= TEMPERING_SHIFT_U(y);
    y ^= TEMPERING_SHIFT_S(y) & TEMPERING_MASK_B;
    y ^= TEMPERING_SHIFT_T(y) & TEMPERING_MASK_C;
    y ^= TEMPERING_SHIFT_L(y);

    return ( (double)y / (unsigned long)0xffffffff ); /* reals */
    /* return y; */ /* for integer generation */
}
